# Supplementary material for: Adding MRI as a Surveillance Test for Hepatocellular Carcinoma in Patients with Liver Cirrhosis Can Improve Prognosis
Source: Biomedicines. 2023 Jan 27;11(2):382. doi: 10.3390/biomedicines11020382 (PMC9953123; doi:10.3390/biomedicines11020382)
Supplement: Supplementary file 1 [file biomedicines-11-00382-s001.zip]

Archive with 1 entries (1 files):
- biomedicines-2117043-supplementary.pdf
